# Supplementary material for: Comparing the Effects of Different Unsaturated Fatty Acids on Fermentation Performance of Saccharomyces cerevisiae and Aroma Compounds during Red Wine Fermentation
Source: Molecules. 2019 Feb 1;24(3):538. doi: 10.3390/molecules24030538 (PMC6384975; doi:10.3390/molecules24030538)
Supplement: Supplementary file 1 [file molecules-24-00538-s001.zip]

Archive with 2 entries (2 files):
- Supplementary Figures-0110.pdf
- Supplementary Tables-0129.xlsx
